# Supplementary material for: Raffinose degradation-related gene GhAGAL3 was screened out responding to salinity stress through expression patterns of GhAGALs family genes
Source: Front Plant Sci. 2023 Dec 19;14:1246677. doi: 10.3389/fpls.2023.1246677 (PMC10773686; doi:10.3389/fpls.2023.1246677)
Supplement: Supplementary file 2 [file Table_2.xlsx]

## Sheet: AGAL Family Member Information
AGAL Family Member Information	Rename	CDS Length(bp)	Protein Length(aa)	intron number	exon number
GH_A03G1541.1	GhAGAL1	1917	638	13	14
GH_A03G1919.1	GhAGAL2	4950	1649	21	22
GH_A04G1325.1	GhAGAL3	1194	397	14	15
GH_A05G1633.1	GhAGAL4	1143	380	12	13
GH_A10G1947.1	GhAGAL5	1410	469	15	16
GH_A11G1658.1	GhAGAL6	1032	343	13	14
GH_D02G1722.1	GhAGAL7	1917	638	13	14
GH_D02G2088.1	GhAGAL8	4842	1613	23	24
GH_D04G1664.1	GhAGAL9	1194	397	14	15
GH_D05G1664.1	GhAGAL10	1221	406	11	12
GH_D10G0259.1	GhAGAL11	1230	409	12	13
GH_D10G2043.1	GhAGAL12	1317	438	14	15
GH_D13G0601.1	GhAGAL13	1242	413	14	15
GH_D11G3629.1	GhAGAL14	1095	364	12	13
GH_D06G0430.1	GhAGAL15	1095	364	12	13
GB_A03G1617.1	GbAGAL1	1917	638	13	14
GB_A03G1996.1	GbAGAL2	5076	1691	19	20
GB_A04G1372.1	GbAGAL3	1194	397	14	15
GB_A05G1654.1	GbAGAL4	1143	380	12	13
GB_A10G0241.1	GbAGAL5	1350	449	12	13
GB_A10G2071.1	GbAGAL6	1413	470	15	16
GB_A13G0689.1	GbAGAL7	1242	413	14	15
GB_D01G0335.1	GbAGAL8	1095	364	12	13
GB_D02G1780.1	GbAGAL9	1917	638	13	14
GB_D02G2152.1	GbAGAL10	4920	1639	22	23
GB_D04G1749.1	GbAGAL11	1194	397	14	15
GB_D05G1680.1	GbAGAL12	1221	406	11	12
GB_D10G0249.1	GbAGAL13	1227	408	12	13
GB_D10G2065.1	GbAGAL14	1317	438	14	15
GB_D13G0607.1	GbAGAL15	1242	413	14	15
Gorai.005G176600.1	GrAGAL1	1917	638	13	14
Gorai.005G214100.1	GrAGAL2	1191	396	14	15
Gorai.009G170600.1	GrAGAL3	1227	408	11	12
Gorai.011G025100.1	GrAGAL4	1350	449	12	13
Gorai.011G207400.1	GrAGAL5	1317	438	14	15
Gorai.012G136800.1	GrAGAL6	1194	397	14	15
Gorai.013G066400.1	GrAGAL7	1242	413	14	15
Ga03G1794.1	GaAGAL1	1917	638	13	14
Ga03G2228.1	GaAGAL2	921	306	12	13
Ga04G0386.1	GaAGAL3	1194	397	14	15
Ga05G1737.1	GaAGAL4	1227	408	11	12
Ga10G0970.1	GaAGAL5	1317	438	14	15
Ga10G2839.1	GaAGAL6	1350	449	12	13
Ga13G0672.1	GaAGAL7	1287	428	14	15

## Sheet: Distribution of the number of A
Chr.No	Gh	Gb	Chr.No	Gr	Ga
Chr.1	2	2	Chr.1	2	2
Chr.2	1	1	Chr.2	1	1
Chr.3	1	1	Chr.3	2	1
Chr.4	1	2	Chr.4	1	2
Chr.5	1	1	Chr.5	1	1
Chr.6	1	1	Total	1	7
Chr.7	2	2
Chr.8	1	1
Chr.9	1	1
Chr.10	2	2
Chr.11	1	1
Chr.12	1
Total	15	14
