# Supplementary material for: Raffinose degradation-related gene GhAGAL3 was screened out responding to salinity stress through expression patterns of GhAGALs family genes
Source: Front Plant Sci. 2023 Dec 19;14:1246677. doi: 10.3389/fpls.2023.1246677 (PMC10773686; doi:10.3389/fpls.2023.1246677)
Supplement: Supplementary file 3 [file Table_3.xlsx]

## Sheet: Sheet1
Gene ID	Named ID	cis acting element	number
GH_A03G1541.1	GhAGAL1	light responsive element	6
		cis-acting regulatory element involved in the MeJA-responsiveness	2
		cis-acting element involved in low-temperature responsiveness	1
		gibberellin-responsive element	1
GH_A03G1919.1	GhAGAL2	cis-acting element involved in the abscisic acid responsiveness	2
		gibberellin-responsive element	1
		cis-acting regulatory element involved in the MeJA-responsiveness	1
GH_A04G1325.1	GhAGAL3	light responsive element	5
		wound-responsive element	1
		auxin-responsive element	1
GH_A05G1633.1	GhAGAL4	light responsive element	9
		cis-acting regulatory element involved in the MeJA-responsiveness	2
		cis-acting element involved in defense and stress responsiveness	2
GH_A10G1947.1	GhAGAL5	light responsive element	15
		cis-acting element involved in low-temperature responsiveness	2
		cis-acting regulatory element involved in the MeJA-responsiveness	2
		cis-acting element involved in the abscisic acid responsiveness	4
GH_A11G1658.1	GhAGAL6	gibberellin-responsive element	1
		cis-acting element involved in low-temperature responsiveness	5
		cis-acting regulatory element involved in the MeJA-responsiveness	4
		cis-acting element involved in salicylic acid responsiveness	1
		cis-acting element involved in the abscisic acid responsiveness	3
		light responsive element	6
GH_D02G1722.1	GhAGAL7	cis-acting regulatory element involved in the MeJA-responsiveness	2
		auxin-responsive element	1
		light responsive element	13
		cis-acting element involved in the abscisic acid responsiveness	2
GH_D02G2088.1	GhAGAL8	light responsive element	14
		cis-acting regulatory element involved in the MeJA-responsiveness	2
		cis-acting element involved in low-temperature responsiveness	2
		cis-acting element involved in salicylic acid responsiveness	1
		cis-acting element involved in the abscisic acid responsiveness	3
GH_D04G1664.1	GhAGAL9	light responsive element	18
		cis-acting element involved in defense and stress responsiveness	2
		cis-acting regulatory element involved in the MeJA-responsiveness	4
		gibberellin-responsive element	2
		cis-acting regulatory element involved in auxin responsiveness	1
GH_D06G0430.1	GhAGAL15	cis-acting regulatory element involved in the MeJA-responsiveness	2
		cis-acting element involved in salicylic acid responsiveness	1
		light responsive element	12
		cis-acting element involved in the abscisic acid responsiveness	1
		gibberellin-responsive element	1
GH_D10G0259.1	GhAGAL11	light responsive element	19
		gibberellin-responsive element	1
		cis-acting element involved in salicylic acid responsiveness	3
GH_D10G2043.1	GhAGAL12	light responsive element	16
		cis-acting element involved in low-temperature responsiveness	1
		cis-acting reglatory element involved in the MeJA-responsiveness	2
		cis-acting regulatory element involved in the MeJA-responsiveness	1
GH_D11G3629.1	GhAGAL14	cis-acting element involved in low-temperature responsiveness	4
		gibberellin-responsive element	1
GH_D13G0601.1	GhAGAL13	light responsive element	10
		cis-acting element involved in the abscisic acid responsiveness	1
		cis-acting element involved in low-temperature responsiveness	1
		auxin-responsive element	1
